# Supplementary material for: Short internal open reading frames repress the translation of N-terminally truncated proteoforms
Source: EMBO Rep. 2025 Feb 17;26(6):1566–89. doi: 10.1038/s44319-025-00390-z (PMC11933307; doi:10.1038/s44319-025-00390-z)
Supplement: Supplementary file 5 — Source data Fig. 1 [file 44319_2025_390_MOESM5_ESM.zip]

Archive with 30 entries (23 files):
- Figure 1/
- __MACOSX/._Figure 1
- Figure 1/.DS_Store
- __MACOSX/Figure 1/._.DS_Store
- Figure 1/1F/
- Figure 1/1G/
- Figure 1/1B/
- Figure 1/1E/
- Figure 1/1D/
- Figure 1/1C/
- Figure 1/1F/western_GR.tif
- Figure 1/1F/.DS_Store
- __MACOSX/Figure 1/1F/._.DS_Store
- Figure 1/1F/western_TRIP6_short_exposure.tif
- Figure 1/1F/western_TRIP6_long_exposure.tif
- Figure 1/1G/western quantification.xlsx
- __MACOSX/Figure 1/1G/._western quantification.xlsx
- Figure 1/1B/western_eGFP.tif
- Figure 1/1B/.DS_Store
- __MACOSX/Figure 1/1B/._.DS_Store
- Figure 1/1B/western_HA.tif
- __MACOSX/Figure 1/1B/._western_HA.tif
- Figure 1/1E/Western quantification.xlsx
- __MACOSX/Figure 1/1E/._Western quantification.xlsx
- Figure 1/1D/.DS_Store
- __MACOSX/Figure 1/1D/._.DS_Store
- Figure 1/1D/western eGFP.tif
- Figure 1/1D/western V5.tif
- Figure 1/1C/Western quantification.xlsx
- __MACOSX/Figure 1/1C/._Western quantification.xlsx
