# Supplementary material for: Short internal open reading frames repress the translation of N-terminally truncated proteoforms
Source: EMBO Rep. 2025 Feb 17;26(6):1566–89. doi: 10.1038/s44319-025-00390-z (PMC11933307; doi:10.1038/s44319-025-00390-z)
Supplement: Supplementary file 5 — Source data Fig. 1 [file 44319_2025_390_MOESM5_ESM.zip › Figure 1/1G/western quantification.xlsx]

## Sheet: Date description
Quantification of the TRIP6 and nTRIP6 signals in western blots presented in Figure 1I.

## Sheet: Data
Repeat 1
Day	PNA	TRIP6/GR	nTRIP6/GR
	Mock	3.27847	0.0962386
	Random	3.77447	0.0792774
	AUG2	2.89553	0.0453274
	Mism PNA	2.53367	0.111487
Repeat 2
Day	PNA	TRIP6/GR	nTRIP6/GR
	Mock	3.8386	0.088105
	Random	4.65091	0.0972919
	AUG2	4.26617	0.0121581
	Mism PNA	4.95316	0.110244
Repeat 3
Day	PNA	TRIP6/GR	nTRIP6/GR
	Mock	4.36406	0.067537
	Random	5.27606	0.0639223
	AUG2	4.36907	0.0332875
	Mism PNA	5.50704	0.0801284
