# Supplementary material for: Short internal open reading frames repress the translation of N-terminally truncated proteoforms
Source: EMBO Rep. 2025 Feb 17;26(6):1566–89. doi: 10.1038/s44319-025-00390-z (PMC11933307; doi:10.1038/s44319-025-00390-z)
Supplement: Supplementary file 5 — Source data Fig. 1 [file 44319_2025_390_MOESM5_ESM.zip › Figure 1/1E/Western quantification.xlsx]

## Sheet: Data description
Quantification of the V5-TRIP6 and V5-nTRIP6 signals in western blots presented in Figure 1F.

## Sheet: Data
Repeat 1
		nTRIP6/eGFP	TRIP6/eGFP
wt	misp PNA	0.121348	10.8699
	AUG2 PNA	0.0452915	11.9405
DeltaAUG1	misp PNA	1.40071	0
	AUG2 PNA	0.0194969	0
Repeat 2		nTRIP6/eGFP	TRIP6/eGFP
wt	misp PNA	0.193051	12.137
	AUG2 PNA	0.0575671	9.29228
DeltaAUG1	misp PNA	1.59385	0
	AUG2 PNA	0.114525	0
Repeat 3		nTRIP6/eGFP	TRIP6/eGFP
wt	misp PNA	0.279326	11.5759
	AUG2 PNA	0.0344502	15.1621
DeltaAUG1	misp PNA	1.80857	0
	AUG2 PNA	0.140982	0
