# Supplementary material for: Short internal open reading frames repress the translation of N-terminally truncated proteoforms
Source: EMBO Rep. 2025 Feb 17;26(6):1566–89. doi: 10.1038/s44319-025-00390-z (PMC11933307; doi:10.1038/s44319-025-00390-z)
Supplement: Supplementary file 5 — Source data Fig. 1 [file 44319_2025_390_MOESM5_ESM.zip › Figure 1/1C/Western quantification.xlsx]

## Sheet: Data description
Quantification of the HA-TRIP6 and HA-nTRIP6 signals in western blots presented in Figure 1B.

## Sheet: Data
Repeat 1
	TRIP6/eGFP	nTRIP6/eGFP
wt	2.25158	0.01575
DeltaAUG1	0	0.415872
mAUG2	2.68857	0
Repeat 2
	TRIP6/eGFP	nTRIP6/eGFP
wt	1.68324	0.0292781
DeltaAUG1	0	0.433254
mAUG2	1.87737	0
Repeat 3
	TRIP6/eGFP	nTRIP6/eGFP
wt	2.1284	0.0233221
DeltaAUG1	0	0.21897
mAUG2	2.02874	0
