# Supplementary material for: Short internal open reading frames repress the translation of N-terminally truncated proteoforms
Source: EMBO Rep. 2025 Feb 17;26(6):1566–89. doi: 10.1038/s44319-025-00390-z (PMC11933307; doi:10.1038/s44319-025-00390-z)
Supplement: Supplementary file 6 — Source data Fig. 2 [file 44319_2025_390_MOESM6_ESM.zip]

Archive with 24 entries (18 files):
- Figure 2/
- __MACOSX/._Figure 2
- Figure 2/.DS_Store
- __MACOSX/Figure 2/._.DS_Store
- Figure 2/2G/
- Figure 2/2F/
- Figure 2/2C/
- Figure 2/2D/
- Figure 2/2B/
- Figure 2/2G/Western quantification.xlsx
- __MACOSX/Figure 2/2G/._Western quantification.xlsx
- Figure 2/2F/western_eGFP.tif
- Figure 2/2F/.DS_Store
- __MACOSX/Figure 2/2F/._.DS_Store
- Figure 2/2F/western_HA.tif
- Figure 2/2C/Western quantification.xlsx
- __MACOSX/Figure 2/2C/._Western quantification.xlsx
- Figure 2/2D/Western quantification.xlsx
- __MACOSX/Figure 2/2D/._Western quantification.xlsx
- Figure 2/2B/.DS_Store
- __MACOSX/Figure 2/2B/._.DS_Store
- Figure 2/2B/western eGFP.tif
- __MACOSX/Figure 2/2B/._western eGFP.tif
- Figure 2/2B/western HA.tif
