# Supplementary material for: Short internal open reading frames repress the translation of N-terminally truncated proteoforms
Source: EMBO Rep. 2025 Feb 17;26(6):1566–89. doi: 10.1038/s44319-025-00390-z (PMC11933307; doi:10.1038/s44319-025-00390-z)
Supplement: Supplementary file 6 — Source data Fig. 2 [file 44319_2025_390_MOESM6_ESM.zip › Figure 2/2G/Western quantification.xlsx]

## Sheet: Data description
Quantification of the HA-TRIP6 and HA-nTRIP6 signals in western blots presented in Figure 2F.

## Sheet: Data
Repeat 1
	TRIP6/eGFP	nTRIP6/eGFP
wt	0.779124	0.0175023
Kozak AUG1	0.857583	0.011014
Weak AUG1	0.503789	0.203192
Repeat 2	TRIP6/eGFP	nTRIP6/eGFP
wt	0.673834	0.0190011
Kozak AUG1	0.694614	0.013479
Weak AUG1	0.413189	0.18775
Repeat 3	TRIP6/eGFP	nTRIP6/eGFP
wt	0.993295	0.0575953
Kozak AUG1	1.17335	0.0189865
Weak AUG1	0.685295	0.172081
Repeat 4	TRIP6/eGFP	nTRIP6/eGFP
wt	1.42567	0.0550985
Kozak AUG1	1.80683	0.0384358
Weak AUG1	1.03083	0.297165
