# Supplementary material for: Short internal open reading frames repress the translation of N-terminally truncated proteoforms
Source: EMBO Rep. 2025 Feb 17;26(6):1566–89. doi: 10.1038/s44319-025-00390-z (PMC11933307; doi:10.1038/s44319-025-00390-z)
Supplement: Supplementary file 6 — Source data Fig. 2 [file 44319_2025_390_MOESM6_ESM.zip › Figure 2/2C/Western quantification.xlsx]

## Sheet: Data description
Quantification of the HA-TRIP6 and HA-nTRIP6 signals in western blots presented in Figure 2B.

## Sheet: Data
Repeat 1
	TRIP6/eGFP	nTRIP6/eGFP
control	12.3805	0.448959
hairpin	1.65173	0.0680557
Repeat 2	TRIP6/eGFP	nTRIP6/eGFP
control	14.422	0.596044
hairpin	2.26187	0.104044
Repeat 3	TRIP6/eGFP	nTRIP6/eGFP
control	10.7897	0.613991
hairpin	2.00787	0.134804
Repeat 4	TRIP6/eGFP	nTRIP6/eGFP
control	15.2177	0.525003
hairpin	1.03426	0.0254524
