# Supplementary material for: Short internal open reading frames repress the translation of N-terminally truncated proteoforms
Source: EMBO Rep. 2025 Feb 17;26(6):1566–89. doi: 10.1038/s44319-025-00390-z (PMC11933307; doi:10.1038/s44319-025-00390-z)
Supplement: Supplementary file 6 — Source data Fig. 2 [file 44319_2025_390_MOESM6_ESM.zip › Figure 2/2D/Western quantification.xlsx]

## Sheet: Data description
Quantification of the nTRIP6/ TRIP6 ratio (HA signa) in western blots presented in Figure 2B.

## Sheet: Data
Repeat 1
	nTRIP6/TRIP6
control	0.0362633
hairpin	0.0412028
Repeat 2	nTRIP6/TRIP6
control	0.0413289
hairpin	0.0459992
Repeat 3	nTRIP6/TRIP6
control	0.056905
hairpin	0.067138
Repeat 4	nTRIP6/TRIP6
control	0.0344994
hairpin	0.0246092
