# Supplementary material for: Short internal open reading frames repress the translation of N-terminally truncated proteoforms
Source: EMBO Rep. 2025 Feb 17;26(6):1566–89. doi: 10.1038/s44319-025-00390-z (PMC11933307; doi:10.1038/s44319-025-00390-z)
Supplement: Supplementary file 7 — Source data Fig. 3 [file 44319_2025_390_MOESM7_ESM.zip]

Archive with 28 entries (20 files):
- Figure 3/
- __MACOSX/._Figure 3
- Figure 3/3E/
- Figure 3/3B/
- Figure 3/3C/
- Figure 3/3D/
- Figure 3/.DS_Store
- __MACOSX/Figure 3/._.DS_Store
- Figure 3/3H/
- Figure 3/3A/
- Figure 3/3G/
- Figure 3/3E/Realtime PCR Tnni2.xlsx
- __MACOSX/Figure 3/3E/._Realtime PCR Tnni2.xlsx
- Figure 3/3B/western quantification.xlsx
- __MACOSX/Figure 3/3B/._western quantification.xlsx
- Figure 3/3C/Initiation index.xlsx
- __MACOSX/Figure 3/3C/._Initiation index.xlsx
- Figure 3/3D/.DS_Store
- __MACOSX/Figure 3/3D/._.DS_Store
- Figure 3/3D/Realtime PCR Myog.xlsx
- __MACOSX/Figure 3/3D/._Realtime PCR Myog.xlsx
- Figure 3/3H/Fusion index.xlsx
- __MACOSX/Figure 3/3H/._Fusion index.xlsx
- Figure 3/3A/.DS_Store
- __MACOSX/Figure 3/3A/._.DS_Store
- Figure 3/3A/western_TRIP6_GR.tif
- Figure 3/3G/MYH3 positive cells.xlsx
- __MACOSX/Figure 3/3G/._MYH3 positive cells.xlsx
