# Supplementary material for: Short internal open reading frames repress the translation of N-terminally truncated proteoforms
Source: EMBO Rep. 2025 Feb 17;26(6):1566–89. doi: 10.1038/s44319-025-00390-z (PMC11933307; doi:10.1038/s44319-025-00390-z)
Supplement: Supplementary file 7 — Source data Fig. 3 [file 44319_2025_390_MOESM7_ESM.zip › Figure 3/3E/Realtime PCR Tnni2.xlsx]

## Sheet: Data description
delta Ct values of the real time PCR for Tnni2 presented in Figure 3D

## Sheet: Data
Repeat 1
	Co	Misp	AUG2
Day 0	0.617933	0.266503	0.326252
Day 1	34.9716	53.4998	16.174
Day 2	62.433	85.858	51.6366
Repeat 2
	Co	Misp	AUG2
Day 0	1.08018	0.320847	0.35727
Day 1	57.754	37.003	14.5282
Day 2	112.217	85.6218	52.7022
Repeat 3
	Co	Misp	AUG2
Day 0	1.30188	0.653612	0.616171
Day 1	41.534	28.4194	12.753
Day 2	83.5615	61.581	36.1338
