# Supplementary material for: Short internal open reading frames repress the translation of N-terminally truncated proteoforms
Source: EMBO Rep. 2025 Feb 17;26(6):1566–89. doi: 10.1038/s44319-025-00390-z (PMC11933307; doi:10.1038/s44319-025-00390-z)
Supplement: Supplementary file 7 — Source data Fig. 3 [file 44319_2025_390_MOESM7_ESM.zip › Figure 3/3B/western quantification.xlsx]

## Sheet: Date description
Quantification of the TRIP6, nTRIP6 signals in western blots presented in Figure3A.

## Sheet: Data
Repeat 1
Day	PNA	nT6/GR	T6/GR
-2	0	0.0173351	1.82087
-1	misp	0.0515124	1.99938
-1	AUG2	0.0131481	2.01397
0	misp	0.0792881	1.77913
0	AUG2	0.0160916	1.94674
1	misp	0.0663627	1.74116
1	AUG2	0.0241474	1.57856
2	misp	0.04241	1.63135
2	AUG2	0.00551358	1.70046
Repeat 2
Day	PNA	nT6/GR	T6/GR
-2	0	0.0117285	2.01148
-1	misp	0.0647402	1.98515
-1	AUG2	0.0231053	1.96492
0	misp	0.124053	2.35478
0	AUG2	0.0159951	2.36759
1	misp	0.060363	2.32723
1	AUG2	0.0175598	2.33293
2	misp	0.0275078	2.43568
2	AUG2	0.0103776	2.49789
Repeat 3
Day	PNA	nT6/GR	T6/GR
-2	0	0.0177567	1.7258
-1	misp	0.0757644	1.6794
-1	AUG2	0.0232061	1.78681
0	misp	0.0836726	1.35367
0	AUG2	0.0215978	1.63947
1	misp	0.0479914	1.77803
1	AUG2	0.0111295	1.36031
2	misp	0.0321919	1.71247
2	AUG2	0.00449374	1.46355
