# Supplementary material for: Short internal open reading frames repress the translation of N-terminally truncated proteoforms
Source: EMBO Rep. 2025 Feb 17;26(6):1566–89. doi: 10.1038/s44319-025-00390-z (PMC11933307; doi:10.1038/s44319-025-00390-z)
Supplement: Supplementary file 7 — Source data Fig. 3 [file 44319_2025_390_MOESM7_ESM.zip › Figure 3/3C/Initiation index.xlsx]

## Sheet: Data description
Real-time PCR quantification of initiating ribosome protected fragments at AUG1 and AUG2 at day -2 and day 0 of C2C12 myoblast differentiation
An initiation index at AUG1 and AUG2 in Trip6 mRNA was calculated relative to the initiation of glucocorticoid receptor (GR) mRNA translation after correction for the background signal of the negative controls (Trip6 and GR non-initiating fragments) by the ΔΔCt method.

## Sheet: Data
Repeat 1
	day -2	day 0
AUG1	6.84891	7.52556
AUG2	0.0198954	0.0813301
Repeat 2
	day -2	day0
AUG1	6.14794	6.19706
AUG2	0.0524728	0.131707
Repeat 3
	day -2	day0
AUG1	12.051	15.0054
AUG2	0.0718645	0.155661
