# Supplementary material for: Short internal open reading frames repress the translation of N-terminally truncated proteoforms
Source: EMBO Rep. 2025 Feb 17;26(6):1566–89. doi: 10.1038/s44319-025-00390-z (PMC11933307; doi:10.1038/s44319-025-00390-z)
Supplement: Supplementary file 7 — Source data Fig. 3 [file 44319_2025_390_MOESM7_ESM.zip › Figure 3/3D/Realtime PCR Myog.xlsx]

## Sheet: Data description
delta Ct values of the real time PCR for Myog presented in Figure 3D

## Sheet: Data
Repeat 1
	Co	Misp	AUG2
Day -2	0.693426	0.82733	0.517276
Day -1	0.767551	0.648072	4.71362
Day 0	32.2112	39.4047	88.2995
Repeat 2
	Co	Misp	AUG2
Day -2	1.30657	0	1.15321
Day -1	1.01924	1.16246	5.32997
Day 0	45.9154	45.5874	80.6614
Repeat 3
	Co	Misp	AUG2
Day -2	0	0	0
Day -1	1.0941	0.606322	2.17516
Day 0	34.9308	34.9308	58.2024
