# Supplementary material for: Short internal open reading frames repress the translation of N-terminally truncated proteoforms
Source: EMBO Rep. 2025 Feb 17;26(6):1566–89. doi: 10.1038/s44319-025-00390-z (PMC11933307; doi:10.1038/s44319-025-00390-z)
Supplement: Supplementary file 7 — Source data Fig. 3 [file 44319_2025_390_MOESM7_ESM.zip › Figure 3/3H/Fusion index.xlsx]

## Sheet: Data description
Fusion index (percentage of nuclei within fused myotubes)

## Sheet: Data
Repeat 1
	Co	Misp	AUG2
Day 0	0	0	0
Day 1	0.828329	1.60294	1.17808
Day 2	9.76935	14.579	6.15962
Day 3	33.3927	59.5053	24.4517
Repeat 2
	Co	Misp	AUG2
Day 0	0.0330224	0.130272	0
Day 1	1.4944	0.870336	0.253807
Day 2	10.6183	11.746	3.5002
Day 3	45.7662	36.3156	19.6551
Repeat 3
	Co	Misp	AUG2
Day 0	0	0	0
Day 1	2.11636	0.963754	0.910735
Day 2	14.9838	9.08441	3.43178
Day 3	53.3775	40.0221	23.3246
