# Supplementary material for: Short internal open reading frames repress the translation of N-terminally truncated proteoforms
Source: EMBO Rep. 2025 Feb 17;26(6):1566–89. doi: 10.1038/s44319-025-00390-z (PMC11933307; doi:10.1038/s44319-025-00390-z)
Supplement: Supplementary file 7 — Source data Fig. 3 [file 44319_2025_390_MOESM7_ESM.zip › Figure 3/3G/MYH3 positive cells.xlsx]

## Sheet: Data description
Percentage of MYH3 expressing mononuclear cells

## Sheet: Data
Repeat 1
	Co	Misp	AUG2
Day 0	0.450098	1.2752	0.0501819
Day 1	9.86192	16.4478	6.47494
Repeat 2
	Co	Misp	AUG2
Day 0	0.252329	0.139252	0.0521921
Day 1	13.2441	8.00226	4.06091
Repeat 3
	Co	Misp	AUG2
Day 0	0.48708	0.319543	0.0933582
Day 1	8.18456	14.3236	7.33275
