# Supplementary material for: Short internal open reading frames repress the translation of N-terminally truncated proteoforms
Source: EMBO Rep. 2025 Feb 17;26(6):1566–89. doi: 10.1038/s44319-025-00390-z (PMC11933307; doi:10.1038/s44319-025-00390-z)
Supplement: Supplementary file 8 — Source data Fig. 4 [file 44319_2025_390_MOESM8_ESM.zip]

Archive with 44 entries (34 files):
- Figure 4/
- Figure 4/.DS_Store
- __MACOSX/Figure 4/._.DS_Store
- Figure 4/4E/
- __MACOSX/Figure 4/._4E
- Figure 4/4B/
- Figure 4/4C/
- Figure 4/4D/
- __MACOSX/Figure 4/._4D
- Figure 4/4A/
- Figure 4/4F/
- Figure 4/4H/
- Figure 4/4I/
- Figure 4/4G/
- Figure 4/4E/western_quantification.xlsx
- __MACOSX/Figure 4/4E/._western_quantification.xlsx
- Figure 4/4B/western_quantification.xlsx
- __MACOSX/Figure 4/4B/._western_quantification.xlsx
- Figure 4/4C/western_quantification.xlsx
- __MACOSX/Figure 4/4C/._western_quantification.xlsx
- Figure 4/4D/western_eGFP.tif
- Figure 4/4D/.DS_Store
- __MACOSX/Figure 4/4D/._.DS_Store
- Figure 4/4D/western_TRIP6_short_exposure.tif
- Figure 4/4D/western_V5.tif
- Figure 4/4D/western_TRIP6_long_exposure.tif
- Figure 4/4A/.DS_Store
- __MACOSX/Figure 4/4A/._.DS_Store
- Figure 4/4A/western_TRIP6_GR.tif
- Figure 4/4A/western_phosphoP70S6 kinase.tif
- Figure 4/4A/western_p70S6 kinase.tif
- Figure 4/4F/.DS_Store
- __MACOSX/Figure 4/4F/._.DS_Store
- Figure 4/4F/western_phosphoP70S6 kinase.tif
- Figure 4/4F/western_p70S6 kinase.tif
- Figure 4/4H/.DS_Store
- __MACOSX/Figure 4/4H/._.DS_Store
- Figure 4/4H/western_TRIP6_GR.tif
- Figure 4/4H/western p70S6 kinase.tif
- Figure 4/4H/western phospho-p70S6 kinase.tif
- Figure 4/4I/western_quantification.xlsx
- __MACOSX/Figure 4/4I/._western_quantification.xlsx
- Figure 4/4G/western_quantification.xlsx
- __MACOSX/Figure 4/4G/._western_quantification.xlsx
