# Supplementary material for: Short internal open reading frames repress the translation of N-terminally truncated proteoforms
Source: EMBO Rep. 2025 Feb 17;26(6):1566–89. doi: 10.1038/s44319-025-00390-z (PMC11933307; doi:10.1038/s44319-025-00390-z)
Supplement: Supplementary file 8 — Source data Fig. 4 [file 44319_2025_390_MOESM8_ESM.zip › Figure 4/4E/western_quantification.xlsx]

## Sheet: Data description
Quantification of the HA-TRIP6 and HA-nTRIP6 signals in western blots presented in Figure 4D.

## Sheet: Data
Repeat 1
Everolimus	RHEB-Q64L (ng)	TRIP6/eGFP	nTRIP6/eGFP
-	0	4.82422	0.0493848
-	200	4.55957	0.0680978
-	400	5.27623	0.0823262
-	800	5.14744	0.0845672
+	0	6.79043	0.0401173
+	200	5.72723	0.0402574
+	400	6.65965	0.0521817
+	800	6.34901	0.00460331
Repeat 2
Everolimus	RHEB-Q64L (ng)	TRIP6/eGFP	nTRIP6/eGFP
-	0	2.96423	0.0385635
-	200	2.85986	0.0462898
-	400	2.9326	0.0913084
-	800	3.4879	0.0815578
+	0	3.51411	0.0445966
+	200	2.86509	0.0461706
+	400	3.89078	0.0525704
+	800	3.50192	0.0401077
Repeat 3
Everolimus	RHEB-Q64L (ng)	TRIP6/eGFP	nTRIP6/eGFP
-	0	6.10989	0.0604696
-	200	6.0305	0.0576352
-	400	6.15228	0.139225
-	800	7.40132	0.132984
+	0	6.96306	0.0786697
+	200	5.6589	0.0633811
+	400	5.40092	0.0924334
+	800	6.3256	0.0751244
