# Supplementary material for: Short internal open reading frames repress the translation of N-terminally truncated proteoforms
Source: EMBO Rep. 2025 Feb 17;26(6):1566–89. doi: 10.1038/s44319-025-00390-z (PMC11933307; doi:10.1038/s44319-025-00390-z)
Supplement: Supplementary file 8 — Source data Fig. 4 [file 44319_2025_390_MOESM8_ESM.zip › Figure 4/4B/western_quantification.xlsx]

## Sheet: Data description
Quantification of the TRIP6 and nTRIP6 signals in western blots presented in Figure4A.

## Sheet: Data
Repeat 1
Everolimus	IGF-I (ng/ml)	nTRIP6/GR	TRIP6/GR
-	0	0.0462225	3.42917
-	200	0.0795797	3.09356
-	300	0.138381	4.10208
+	0	0.0952175	3.68586
+	200	0.0712708	3.83919
+	300	0.0982607	4.35418
Repeat 2
Everolimus	IGF-I (ng/ml)	nTRIP6/GR	TRIP6/GR
-	0	0.0365953	4.00714
-	200	0.0668761	3.28904
-	300	0.0902026	3.2656
+	0	0.0632144	3.56708
+	200	0.0477	3.71871
+	300	0.0554337	3.69449
Repeat 3
Everolimus	IGF-I (ng/ml)	nTRIP6/GR	TRIP6/GR
-	0	0.0492473	2.50679
-	200	0.0695443	2.12086
-	300	0.0949607	1.99661
+	0	0.0603411	2.07417
+	200	0.0564087	2.60684
+	300	0.0612436	2.66504
