# Supplementary material for: Short internal open reading frames repress the translation of N-terminally truncated proteoforms
Source: EMBO Rep. 2025 Feb 17;26(6):1566–89. doi: 10.1038/s44319-025-00390-z (PMC11933307; doi:10.1038/s44319-025-00390-z)
Supplement: Supplementary file 8 — Source data Fig. 4 [file 44319_2025_390_MOESM8_ESM.zip › Figure 4/4C/western_quantification.xlsx]

## Sheet: Data description
Quantification of the phospho-p70S6 kinase and -p70S6 kinase signals in western blots presented in Figure4A.

## Sheet: Data
Repeat 1
Everolimus	IGF-I (ng/ml)	phospho-p70	p70		phospho-p70/p70
-	0	599720	2307160		0.259939
-	200	1090452	2265840		0.481257
-	300	1097492	2840680		0.386348
+	0	285428	3115080		0.0916278
+	200	228668	2330680		0.0981121
+	300	291544	2163520		0.134754
Repeat 2
Everolimus	IGF-I (ng/ml)	phospho-p70	p70		phospho-p70/p70
-	0	187260	836418		0.223883
-	200	303148	992370		0.305479
-	300	242956	714970		0.339813
+	0	105264	1001604		0.105095
+	200	147216	1259966		0.116841
+	300	110992	1102418		0.100681
Repeat 3
Everolimus	IGF-I (ng/ml)	phospho-p70	p70		phospho-p70/p70
-	0	392847	4731494		0.0830281
-	200	892749	3601184		0.247904
-	300	1395654	5735644		0.24333
+	0	808821	11152658		0.0725227
+	200	1259037	15693848		0.0802249
+	300	657345	9655002		0.0680834
