# Supplementary material for: Short internal open reading frames repress the translation of N-terminally truncated proteoforms
Source: EMBO Rep. 2025 Feb 17;26(6):1566–89. doi: 10.1038/s44319-025-00390-z (PMC11933307; doi:10.1038/s44319-025-00390-z)
Supplement: Supplementary file 8 — Source data Fig. 4 [file 44319_2025_390_MOESM8_ESM.zip › Figure 4/4I/western_quantification.xlsx]

## Sheet: Data description
Quantification of the TRIP6 and nTRIP6 signals in western blots presented in Figure 4H.

## Sheet: Data
Repeat 1
Everolimus	Day	nTRIP6/GR	TRIP6/GR
-	-2	0.02594	2.6218
-	-1	0.0558525	2.3705
+	-1	0.0335431	2.28824
-	0	0.0722434	2.11548
+	0	0.040527	2.35419
-	1	0.0835943	2.69046
+	1	0.0215173	3.02198
-	2	0.0573418	3.18697
+	2	0.0178547	2.88775
-	3	0.0492533	3.10915
+	3	0.0213058	3.14046
Repeat 2
Everolimus	Day	nTRIP6/GR	TRIP6/GR
-	-2	0.0162964	3.20351
-	-1	0.0479026	2.70849
+	-1	0.0293187	2.98386
-	0	0.0646263	3.242
+	0	0.0198878	2.82851
-	1	0.0999112	2.76044
+	1	0.0233018	2.31835
-	2	0.0586583	2.75026
+	2	0.0150622	2.13419
-	3	0.0447374	2.3078
+	3	0.00251048	2.50721
Repeat 3
Everolimus	Day	nTRIP6/GR	TRIP6/GR
-	-2	0.0217541	2.5051
-	-1	0.061493	2.27291
+	-1	0.0530798	2.50121
-	0	0.102289	2.19703
+	0	0.0515336	2.22255
-	1	0.0735453	2.14468
+	1	0.0271917	1.98388
-	2	0.0432592	2.47022
+	2	0.0131432	2.23452
-	3	0.0408127	2.22243
+	3	0.0108046	2.28077
