# Supplementary material for: Short internal open reading frames repress the translation of N-terminally truncated proteoforms
Source: EMBO Rep. 2025 Feb 17;26(6):1566–89. doi: 10.1038/s44319-025-00390-z (PMC11933307; doi:10.1038/s44319-025-00390-z)
Supplement: Supplementary file 8 — Source data Fig. 4 [file 44319_2025_390_MOESM8_ESM.zip › Figure 4/4G/western_quantification.xlsx]

## Sheet: Data description
Quantification of the phospho-p70S6 kinase and -p70S6 kinase signals in western blots presented in Figure4F.

## Sheet: Data
Repeat 1
Day	phospho-p70	p70		phospho-p70/p70
-2	1521684	5445874		0.27942
-1	3902766	10143352		0.384761
0	1684578	7180660		0.234599
1	358260	8031783		0.0446053
2	451521	8165869		0.0552937
3	501727	8285328		0.0605561
Repeat 2
Day	phospho-p70	p70		phospho-p70/p70
-2	6104925	13184017		0.463055
-1	8271444	12826736		0.64486
0	3515240	10147355		0.346419
1	755937	11664090		0.0648089
2	769524	9772896		0.0787406
3	1807596	10244320		0.176449
Repeat 3
Day	phospho-p70	p70		phospho-p70/p70
-2	1525397	7.09174e+06		0.215095
-1	2.91619e+06	7.99598e+06		0.364707
0	2.26067e+06	8.28829e+06		0.272755
1	1.10585e+06	7.96894e+06		0.13877
2	1110440	9537024		0.116435
3	2576650	9203444		0.279966
