# Supplementary material for: Short internal open reading frames repress the translation of N-terminally truncated proteoforms
Source: EMBO Rep. 2025 Feb 17;26(6):1566–89. doi: 10.1038/s44319-025-00390-z (PMC11933307; doi:10.1038/s44319-025-00390-z)
Supplement: Supplementary file 9 — Source data Fig. 5 [file 44319_2025_390_MOESM9_ESM.zip]

Archive with 30 entries (23 files):
- Figure 5/
- __MACOSX/._Figure 5
- Figure 5/5I/
- Figure 5/5F/
- Figure 5/5H/
- Figure 5/.DS_Store
- __MACOSX/Figure 5/._.DS_Store
- Figure 5/5C/
- Figure 5/5E/
- Figure 5/5B/
- Figure 5/5I/Western quantification.xlsx
- __MACOSX/Figure 5/5I/._Western quantification.xlsx
- Figure 5/5F/Western quantification.xlsx
- __MACOSX/Figure 5/5F/._Western quantification.xlsx
- Figure 5/5H/.DS_Store
- __MACOSX/Figure 5/5H/._.DS_Store
- Figure 5/5H/western eGFP.tif
- Figure 5/5H/western HA.tif
- Figure 5/5C/Western quantification.xlsx
- __MACOSX/Figure 5/5C/._Western quantification.xlsx
- Figure 5/5E/westen eGFP.tif
- __MACOSX/Figure 5/5E/._westen eGFP.tif
- Figure 5/5E/.DS_Store
- __MACOSX/Figure 5/5E/._.DS_Store
- Figure 5/5E/western HA.tif
- __MACOSX/Figure 5/5E/._western HA.tif
- Figure 5/5B/.DS_Store
- __MACOSX/Figure 5/5B/._.DS_Store
- Figure 5/5B/western eGFP.tif
- Figure 5/5B/western HA.tif
