# Supplementary material for: Short internal open reading frames repress the translation of N-terminally truncated proteoforms
Source: EMBO Rep. 2025 Feb 17;26(6):1566–89. doi: 10.1038/s44319-025-00390-z (PMC11933307; doi:10.1038/s44319-025-00390-z)
Supplement: Supplementary file 9 — Source data Fig. 5 [file 44319_2025_390_MOESM9_ESM.zip › Figure 5/5I/Western quantification.xlsx]

## Sheet: Data description
Quantification of the HA-TRIP6 and HA-nTRIP6 signals in western blots presented in Figure 5H.

## Sheet: Data
Repeat 1
	TRIP6/eGFP	nTRIP6/eGFP
14nt (wt)	2.87697	0.0792116
5nt	2.30516	0.0949889
50nt	3.27101	0.352317
Repeat 2
	TRIP6/eGFP	nTRIP6/eGFP
14nt (wt)	1.44776	0.0436736
5nt	1.22681	0.014706
50nt	1.97332	0.155523
Repeat 3
	TRIP6/eGFP	nTRIP6/eGFP
14nt (wt)	1.43785	0.0830822
5nt	1.9566	0.0827076
50nt	1.56353	0.17479
Repeat 4
	TRIP6/eGFP	nTRIP6/eGFP
14nt (wt)	3.92098	0.042907
5nt	3.75406	0.0334546
50nt	4.76366	0.175146
