# Supplementary material for: Short internal open reading frames repress the translation of N-terminally truncated proteoforms
Source: EMBO Rep. 2025 Feb 17;26(6):1566–89. doi: 10.1038/s44319-025-00390-z (PMC11933307; doi:10.1038/s44319-025-00390-z)
Supplement: Supplementary file 9 — Source data Fig. 5 [file 44319_2025_390_MOESM9_ESM.zip › Figure 5/5F/Western quantification.xlsx]

## Sheet: Data description
Quantification of the HA-TRIP6 and HA-nTRIP6 signals in western blots presented in Figure 5E.

## Sheet: Data
Repeat 1
	TRIP6/eGFP	nTRIP6/eGFP
wt	0.223914	0.0539575
weak iuAUG	0.232769	0.118359
weak iuAUG-weakAUG1	0.0984639	0.323927
Repeat 2
	TRIP6/eGFP	nTRIP6/eGFP
wt	0.211054	0.0310517
weak iuAUG	0.206453	0.0867359
weak iuAUG-weakAUG1	0.0686556	0.176571
Repeat 3
	TRIP6/eGFP	nTRIP6/eGFP
wt	0.21433	0.0602325
weak iuAUG	0.200099	0.161147
weak iuAUG-weakAUG1	0.0933204	0.440487
