# Supplementary material for: Short internal open reading frames repress the translation of N-terminally truncated proteoforms
Source: EMBO Rep. 2025 Feb 17;26(6):1566–89. doi: 10.1038/s44319-025-00390-z (PMC11933307; doi:10.1038/s44319-025-00390-z)
Supplement: Supplementary file 9 — Source data Fig. 5 [file 44319_2025_390_MOESM9_ESM.zip › Figure 5/5C/Western quantification.xlsx]

## Sheet: Data description
Quantification of the HA-TRIP6 and HA-nTRIP6 signals in western blots presented in Figure 5B.

## Sheet: Data
Repeat 1
	TRIP6/eGFP	nTRIP6/eGFP
wt	3.83219	0.126972
miuAUG	3.68553	1.10778
DeltaAUG1	0	2.41154
DeltaAUG1-miuAUG	0	7.87701
Repeat 2
	TRIP6/eGFP	nTRIP6/eGFP
wt	2.83658	0.0787307
miuAUG	3.35395	1.46303
DeltaAUG1	0	3.2325
DeltaAUG1-miuAUG	0	11.0568
Repeat 3
	TRIP6/eGFP	nTRIP6/eGFP
wt	2.12454	0.096294
miuAUG	2.47495	1.01795
DeltaAUG1	0	2.18914
DeltaAUG1-miuAUG	0	6.76839
