# Supplementary material for: Short internal open reading frames repress the translation of N-terminally truncated proteoforms
Source: EMBO Rep. 2025 Feb 17;26(6):1566–89. doi: 10.1038/s44319-025-00390-z (PMC11933307; doi:10.1038/s44319-025-00390-z)
Supplement: Supplementary file 10 — Source data Fig. 6 [file 44319_2025_390_MOESM10_ESM.zip]

Archive with 16 entries (12 files):
- Figure 6/
- __MACOSX/._Figure 6
- Figure 6/6A/
- Figure 6/.DS_Store
- __MACOSX/Figure 6/._.DS_Store
- Figure 6/6B/
- Figure 6/6C/
- Figure 6/6A/.DS_Store
- __MACOSX/Figure 6/6A/._.DS_Store
- Figure 6/6A/western eGFP.tif
- Figure 6/6A/western V5.tif
- Figure 6/6A/western HA.tif
- Figure 6/6B/Western quantification.xlsx
- __MACOSX/Figure 6/6B/._Western quantification.xlsx
- Figure 6/6C/Initiation index.xlsx
- __MACOSX/Figure 6/6C/._Initiation index.xlsx
