# Supplementary material for: Short internal open reading frames repress the translation of N-terminally truncated proteoforms
Source: EMBO Rep. 2025 Feb 17;26(6):1566–89. doi: 10.1038/s44319-025-00390-z (PMC11933307; doi:10.1038/s44319-025-00390-z)
Supplement: Supplementary file 10 — Source data Fig. 6 [file 44319_2025_390_MOESM10_ESM.zip › Figure 6/6B/Western quantification.xlsx]

## Sheet: Data description
Quantification of the HA-TRIP6 and HA-nTRIP6 signals in western blots presented in Figure 6A.

## Sheet: Data
Repeat 1
Spacer	RHEB	TRIP6/eGFP	nTRIP6/eGFP
14nt	-	3.28324	0.0298178
	+	3.37516	0.0780635
5nt	-	3.08152	0.0337445
	+	3.65752	0.0402874
50nt	-	3.42221	0.11049
	+	3.86354	0.111243
Repeat 2
Spacer	RHEB	TRIP6/eGFP	nTRIP6/eGFP
14nt	-	2.23044	0.0159864
	+	2.0276	0.0566599
5nt	-	1.71837	0.0110955
	+	1.7234	0.0153876
50nt	-	1.7466	0.0690207
	+	1.56684	0.0693623
Repeat 3
Spacer	RHEB	TRIP6/eGFP	nTRIP6/eGFP
14nt	-	1.3419	0.0195686
	+	1.54025	0.0619487
5nt	-	1.46173	0.0155467
	+	1.64609	0.0121175
50nt	-	1.8959	0.0904801
	+	1.76149	0.104986
