# Supplementary material for: Short internal open reading frames repress the translation of N-terminally truncated proteoforms
Source: EMBO Rep. 2025 Feb 17;26(6):1566–89. doi: 10.1038/s44319-025-00390-z (PMC11933307; doi:10.1038/s44319-025-00390-z)
Supplement: Supplementary file 10 — Source data Fig. 6 [file 44319_2025_390_MOESM10_ESM.zip › Figure 6/6C/Initiation index.xlsx]

## Sheet: Data description
Real-time PCR quantification of initiating ribosome protected fragments at AUG1, iuAUG and AUG2 at day -2 and day 0 (control and Everolimus) of C2C12 myoblast differentiation
An initiation index at AUG1, iuAUG and AUG2 in Trip6 mRNA was calculated relative to the initiation of glucocorticoid receptor (GR) mRNA translation after correction for the background signal of the negative controls (Trip6 and GR non-initiating fragments) by the ΔΔCt method.

## Sheet: Data
Repeat 1
	day -2	day 0	day 0 + Everolimus
AUG1	6.14794	6.19706	4.88494
iuAUG	0.247986	0.297311	0.327132
AUG2	0.0524728	0.131707	0.0621092
Repeat 2
	day -2	day0	day 0 + Everolimus
AUG1	8.82188	10.6104	7.68309
iuAUG	0.443988	0.519587	0.45875
AUG2	0.0718645	0.155661	0.0894681
Repeat 3
	day -2	day0	day 0 + Everolimus
AUG1	4.88941	4.37275	3.53508
iuAUG	0.2249	0.257586	0.191753
AUG2	0.0366422	0.0687331	0.0432409
