# Supplementary material for: Short internal open reading frames repress the translation of N-terminally truncated proteoforms
Source: EMBO Rep. 2025 Feb 17;26(6):1566–89. doi: 10.1038/s44319-025-00390-z (PMC11933307; doi:10.1038/s44319-025-00390-z)
Supplement: Supplementary file 11 — Source data Fig. 8 [file 44319_2025_390_MOESM11_ESM.zip]

Archive with 38 entries (29 files):
- Figure 8/
- __MACOSX/._Figure 8
- Figure 8/.DS_Store
- __MACOSX/Figure 8/._.DS_Store
- Figure 8/8I/
- Figure 8/8G/
- Figure 8/8F/
- Figure 8/8H/
- Figure 8/8J/
- Figure 8/8C/
- Figure 8/8B/
- Figure 8/8E/
- Figure 8/8I/.DS_Store
- __MACOSX/Figure 8/8I/._.DS_Store
- Figure 8/8I/western GR.tif
- Figure 8/8I/western V5.tif
- Figure 8/8I/western HA.tif
- Figure 8/8G/.DS_Store
- __MACOSX/Figure 8/8G/._.DS_Store
- Figure 8/8G/western GR.tif
- Figure 8/8G/western V5.tif
- Figure 8/8G/western HA.tif
- Figure 8/8F/Western quantification.xlsx
- __MACOSX/Figure 8/8F/._Western quantification.xlsx
- Figure 8/8H/Western quantification.xlsx
- __MACOSX/Figure 8/8H/._Western quantification.xlsx
- Figure 8/8J/Western quantification.xlsx
- __MACOSX/Figure 8/8J/._Western quantification.xlsx
- Figure 8/8C/Western quantification.xlsx
- __MACOSX/Figure 8/8C/._Western quantification.xlsx
- Figure 8/8B/.DS_Store
- __MACOSX/Figure 8/8B/._.DS_Store
- Figure 8/8B/western mCherry.tif
- Figure 8/8B/western HA.tif
- Figure 8/8E/.DS_Store
- __MACOSX/Figure 8/8E/._.DS_Store
- Figure 8/8E/western mCherry.tif
- Figure 8/8E/western HA.tif
