# Supplementary material for: Short internal open reading frames repress the translation of N-terminally truncated proteoforms
Source: EMBO Rep. 2025 Feb 17;26(6):1566–89. doi: 10.1038/s44319-025-00390-z (PMC11933307; doi:10.1038/s44319-025-00390-z)
Supplement: Supplementary file 11 — Source data Fig. 8 [file 44319_2025_390_MOESM11_ESM.zip › Figure 8/8F/Western quantification.xlsx]

## Sheet: Data description
Quantification of the short and long TFDP1 proteoforms in western blots presented in Figure 8E.

## Sheet: Data
Repeat 1
	Long TFDP1/mCherry	Short TFDP1/mCherry
wt	9.92933	0.0182285
mAUG1	0.820126	0.0572881
mAUG2	8.43394	0
miuAUG	9.32417	0.162651
Repeat 2
	Long TFDP1/mCherry	Short TFDP1/mCherry
wt	4.43386	0.0839616
mAUG1	0.515688	0.201598
mAUG2	3.81027	0
miuAUG	4.27356	0.411159
Repeat 3
	Long TFDP1/mCherry	Short TFDP1/mCherry
wt	16.2279	0.0554747
mAUG1	1.21293	0.113535
mAUG2	16.5169	0
miuAUG	16.1807	0.470129
