# Supplementary material for: Short internal open reading frames repress the translation of N-terminally truncated proteoforms
Source: EMBO Rep. 2025 Feb 17;26(6):1566–89. doi: 10.1038/s44319-025-00390-z (PMC11933307; doi:10.1038/s44319-025-00390-z)
Supplement: Supplementary file 11 — Source data Fig. 8 [file 44319_2025_390_MOESM11_ESM.zip › Figure 8/8H/Western quantification.xlsx]

## Sheet: Data description
Quantification of the short and long KCTD20 proteoforms in western blots presented in Figure 8G.

## Sheet: Data
Repeat 1
V5-RHEB-Q64L (ng)	Long KCTD20/GR	Short KCTD20/GR
0	1.03472	0.0665138
200	1.05501	0.0725464
400	1.28961	0.128362
800	1.46533	0.157066
Repeat 2
V5-RHEB-Q64L (ng)	Long KCTD20/GR	Short KCTD20/GR
0	1.88987	0.086834
200	1.57633	0.0970704
400	1.85104	0.125325
800	1.64309	0.1253
Repeat 3
V5-RHEB-Q64L (ng)	Long KCTD20/GR	Short KCTD20/GR
0	1.10522	0.0367464
200	1.07846	0.0473778
400	1.39071	0.0888843
800	1.30051	0.0864988
