# Supplementary material for: Short internal open reading frames repress the translation of N-terminally truncated proteoforms
Source: EMBO Rep. 2025 Feb 17;26(6):1566–89. doi: 10.1038/s44319-025-00390-z (PMC11933307; doi:10.1038/s44319-025-00390-z)
Supplement: Supplementary file 11 — Source data Fig. 8 [file 44319_2025_390_MOESM11_ESM.zip › Figure 8/8J/Western quantification.xlsx]

## Sheet: Data description
Quantification of the short and long TFDP1 proteoforms in western blots presented in Figure 8I.

## Sheet: Data
Repeat 1
V5-RHEB-Q64L (ng)	Long TFDP1/GR	Short TFDP1/GR
0	13.2227	0.0712752
200	9.81104	0.0502454
400	11.778	0.0648959
800	16.0964	0.0703197
Repeat 2
V5-RHEB-Q64L (ng)	Long TFDP1/GR	Short TFDP1/GR
0	4.42447	0.0231271
200	6.86519	0.0330677
400	5.73346	0.0332627
800	1.9287	0.0119879
Repeat 3
V5-RHEB-Q64L (ng)	Long TFDP1/GR	Short TFDP1/GR
0	12.7098	0.0411052
200	13.529	0.0395972
400	12.2109	0.0408654
800	7.23503	0.0233014
