# Supplementary material for: Short internal open reading frames repress the translation of N-terminally truncated proteoforms
Source: EMBO Rep. 2025 Feb 17;26(6):1566–89. doi: 10.1038/s44319-025-00390-z (PMC11933307; doi:10.1038/s44319-025-00390-z)
Supplement: Supplementary file 11 — Source data Fig. 8 [file 44319_2025_390_MOESM11_ESM.zip › Figure 8/8C/Western quantification.xlsx]

## Sheet: Data description
Quantification of the short and long KCTD20 proteoforms in western blots presented in Figure 8B.

## Sheet: Data
Repeat 1
	Long KCTD20/mCherry	Short KCTD20/mCherry
wt	1.40649	0.0771484
mAUG1	0	0.98695
mAUG2	1.39346	0
miuAUG	1.09638	0.464095
Repeat 2
	Long KCTD20/mCherry	Short KCTD20/mCherry
wt	1.17757	0.0790206
mAUG1	0	0.714851
mAUG2	1.75691	0
miuAUG	1.90142	0.249621
Repeat 3
	Long KCTD20/mCherry	Short KCTD20/mCherry
wt	2.82629	0.112706
mAUG1	0	0.561112
mAUG2	2.79094	0
miuAUG	2.49925	0.248149
