# Supplementary material for: Short internal open reading frames repress the translation of N-terminally truncated proteoforms
Source: EMBO Rep. 2025 Feb 17;26(6):1566–89. doi: 10.1038/s44319-025-00390-z (PMC11933307; doi:10.1038/s44319-025-00390-z)
Supplement: Supplementary file 12 — Figure EV3 Source Data [file 44319_2025_390_MOESM12_ESM.zip]

Archive with 10 entries (7 files):
- Figure EV3/
- __MACOSX/._Figure EV3
- Figure EV3/.DS_Store
- __MACOSX/Figure EV3/._.DS_Store
- Figure EV3/EV3C/
- Figure EV3/EV3B/
- Figure EV3/EV3C/Realtime PCR Trip6.xlsx
- __MACOSX/Figure EV3/EV3C/._Realtime PCR Trip6.xlsx
- Figure EV3/EV3B/Luciferase assay.xlsx
- __MACOSX/Figure EV3/EV3B/._Luciferase assay.xlsx
