# Supplementary material for: Short internal open reading frames repress the translation of N-terminally truncated proteoforms
Source: EMBO Rep. 2025 Feb 17;26(6):1566–89. doi: 10.1038/s44319-025-00390-z (PMC11933307; doi:10.1038/s44319-025-00390-z)
Supplement: Supplementary file 12 — Figure EV3 Source Data [file 44319_2025_390_MOESM12_ESM.zip › Figure EV3/EV3C/Realtime PCR Trip6.xlsx]

## Sheet: Data description
delta delta Ct values of the real time PCR for Trip6 presented in Figure EV3C

## Sheet: Data
Repeat 1
PNA	Co
-	0.93025
AUG2	3.10373
Misp	0.937306
Repeat 2
PNA	Co
-	1.15962
AUG2	1.17247
Misp	0.845989
Repeat 3
PNA	Co
-	0.910134
AUG2	3.15818
Misp	1.47932
