# Supplementary material for: Short internal open reading frames repress the translation of N-terminally truncated proteoforms
Source: EMBO Rep. 2025 Feb 17;26(6):1566–89. doi: 10.1038/s44319-025-00390-z (PMC11933307; doi:10.1038/s44319-025-00390-z)
Supplement: Supplementary file 12 — Figure EV3 Source Data [file 44319_2025_390_MOESM12_ESM.zip › Figure EV3/EV3B/Luciferase assay.xlsx]

## Sheet: Data description
Relative luciferase activities presented in Figure EV3B

## Sheet: Data
Repeat 1
Reporter	PNA
Target	-	1.09108
Target	AUG2	0.197576
Target	Misp	0.851418
Mism.	-	1.33576
Mism.	AUG2	1.228
Mism.	Misp	1.01296
Repeat 2
Reporter	PNA
Target	-	0.993952
Target	AUG2	0.292243
Target	Misp	0.895126
Mism.	-	0.76396
Mism.	AUG2	1.01853
Mism.	Misp	0.943591
Repeat 3
Reporter	PNA
Target	-	0.914971
Target	AUG2	0.234506
Target	Misp	0.959302
Mism.	-	0.900281
Mism.	AUG2	1.0819
Mism.	Misp	1.15487
